# Supplementary material for: Maternal Sociodemographic Factors and Antenatal Stress
Source: Int J Environ Res Public Health. 2021 Jun 25;18(13):6812. doi: 10.3390/ijerph18136812 (PMC8297233; doi:10.3390/ijerph18136812)
Supplement: Supplementary file 1 [file ijerph-18-06812-s001.zip]

Archive with 1 entries (1 files):
- ijerph-1231453-supplementary.pdf
